# Supplementary material for: Seasonal Body Composition Changes in Elite Rugby Players: DXA and Anthropometry-Based Comparison of Backs and Forwards
Source: J Funct Morphol Kinesiol. 2025 Sep 18;10(3):357. doi: 10.3390/jfmk10030357 (PMC12452749; doi:10.3390/jfmk10030357)
Supplement: Supplementary file 1 [file jfmk-10-00357-s001.zip]

Archive with 1 entries (1 files):
- jfmk-3836862-supplementary.pdf
